# Supplementary material for: The causal relationship between steroid hormones and risk of stroke: evidence from a two-sample Mendelian randomization study
Source: Mol Brain. 2025 Jan 23;18:6. doi: 10.1186/s13041-025-01173-2 (PMC11758733; doi:10.1186/s13041-025-01173-2)
Supplement: Supplementary file 2 — Supplementary Material 2 [file 13041_2025_1173_MOESM2_ESM.xlsx]

## Sheet: Supplementary table 1
Supplementary Table S1. Details of the GWAMA included in the Mendelian randomization
Phenotype		Participants	Population	Web source
Steroid hormones	T/E2	3549 individuals	European	https://www.mdpi.com/article/10.3390/metabo11110738/s1
	Aldo
	A4
	P4
	17-OHP
IS	AIS	34,217 cases/ 406,111 controls	European	http://www.megastroke.org/download.html
	LAS	4,373 cases/ 406,111 controls
	CES	7,193 cases/ 406,111 controls
	SVS	5,386 cases/ 406,111 controls
	SVS for replication analysis	6030 Cases/ 219,389 controls		https://cd.hugeamp.org/ downloads.html
ICH	all ICH	1,545 cases/ 1,481 controls	European	https://cd.hugeamp.org/ downloads.html
	lobar ICH	664 cases/1,481 controls
	deep ICH	881 cases/1,481 controls
SAH		5,140 cases/71,934 controls	European	https://doi.org/10.6084/m9.fifigshare.11303372
T, testosterone; E2, 17β-estradiol; Aldo, aldosterone; A4, androstenedione; P4, progesterone; 17-OHP, hydroxyprogesterone; IS, ischemic stroke; AIS, any ischemic stroke; LAS, large artery stroke; CES; cardioembolic stroke; SVS, small vessel stroke; ICH, intracerebral hemorrhage; SAH, subarachnoid hemorrhage.

## Sheet: Supplementary table 2
Supplementary Table S2. Associations of the steroid hormones-associated SNPs with other phenotypes
Exposure	SNP	Phenotype	P value
Aldosterone	rs6569648	Body mass index	2.1e-08
Androstenedione	rs3802230	High blood pressure	1.37e-08
		Diastolic blood pressure	1.66e-08
17-OH-Progesterone	rs11191415	Past tobacco smoking	4.75e-10
		Ever smoked	4.29e-09
Only the major phenotypes are listed because of the large number of pleiotropic associations searched from PhenoScanner V2 (http://www.phenoscanner.medschl.cam.ac.uk/). These SNPs were excluded from the analysis. SNPs, single nucleotide polymorphisms.

## Sheet: Supplementary table 3
Supplementary Table S3. Characteristics of the single nucleotide polymorphisms related to steroid hormones and stroke subtypes
Exposure	Outcome	SNP	EA	Beta.exposure	SE.exposure	P value.exposure	Beta.outcome	SE.outcome	P value.outcome	F-statistics
Testosterone_Estradiol_Ratio	Any ischemic stroke	rs111461998	T	0.153503	0.0330811	3.51e-06	0.0197	0.018	0.2732	21.5315
Testosterone_Estradiol_Ratio	Any ischemic stroke	rs112174050	T	-0.3468	0.0733385	2.26e-06	0.0656	0.0373	0.07819	22.3611
Testosterone_Estradiol_Ratio	Any ischemic stroke	rs117999408	A	0.168569	0.0368841	4.88e-06	-0.0155	0.0203	0.447	20.887
Testosterone_Estradiol_Ratio	Any ischemic stroke	rs1249989	G	-0.27178	0.0567137	1.65e-06	-0.0548	0.0356	0.1243	22.9646
Testosterone_Estradiol_Ratio	Any ischemic stroke	rs13188367	A	0.0930276	0.0206192	6.43e-06	-0.0007	0.0112	0.9519	23.8949
Testosterone_Estradiol_Ratio	Any ischemic stroke	rs2414098	C	-0.116509	0.0188235	5.91e-10	-0.0205	0.0106	0.05381	38.3105
Testosterone_Estradiol_Ratio	Any ischemic stroke	rs34736183	G	0.099099	0.0220445	6.91e-06	0.0055	0.0119	0.6437	20.2087
Testosterone_Estradiol_Ratio	Any ischemic stroke	rs4912205	A	0.0925046	0.0202552	4.95e-06	0.0138	0.0118	0.2397	20.8571
Testosterone_Estradiol_Ratio	Any ischemic stroke	rs55782920	C	-0.204433	0.0435192	2.63e-06	-0.0264	0.0247	0.286	22.0668
Testosterone_Estradiol_Ratio	Any ischemic stroke	rs62360097	C	-0.190014	0.0395825	1.57e-06	-0.021	0.0274	0.4445	23.0444
Testosterone_Estradiol_Ratio	Any ischemic stroke	rs62433433	A	0.115369	0.0246561	2.87e-06	0.0165	0.014	0.2393	21.8942
Testosterone_Estradiol_Ratio	Any ischemic stroke	rs7853697	A	0.208793	0.0447155	3e-06	-0.0007	0.0244	0.9783	21.803
Testosterone_Estradiol_Ratio	Any ischemic stroke	rs9972617	G	-0.229832	0.0484079	2.06e-06	0.0062	0.0297	0.8342	22.5418
Aldosterone	Any ischemic stroke	rs10978936	T	0.0949279	0.0214115	9.29e-06	-0.0104	0.014	0.4574	19.6559
Aldosterone	Any ischemic stroke	rs11072923	C	0.0726474	0.0156966	3.68e-06	-0.0072	0.0102	0.4756	21.4205
Aldosterone	Any ischemic stroke	rs112259566	A	0.229609	0.0494147	3.38e-06	-0.0361	0.0418	0.3881	21.5906
Aldosterone	Any ischemic stroke	rs1337285	T	-0.085143	0.0175094	1.16e-06	-0.0322	0.0118	0.006353	23.6459
Aldosterone	Any ischemic stroke	rs140429782	A	0.230993	0.0520967	9.25e-06	-0.0239	0.0329	0.4681	19.6597
Aldosterone	Any ischemic stroke	rs150383631	A	0.266951	0.055754	1.69e-06	-0.0169	0.0406	0.6771	22.9251
Aldosterone	Any ischemic stroke	rs17009473	T	0.147931	0.0330706	7.72e-06	0.0131	0.0194	0.4987	20.0094
Aldosterone	Any ischemic stroke	rs17654303	A	0.196741	0.037291	1.32e-07	-0.0455	0.0285	0.1099	27.8344
Aldosterone	Any ischemic stroke	rs17665112	C	0.140308	0.0294327	1.87e-06	0.0344	0.0201	0.08779	22.725
Aldosterone	Any ischemic stroke	rs293187	A	-0.128822	0.028952	8.6e-06	-0.0235	0.0227	0.3	19.7981
Aldosterone	Any ischemic stroke	rs4302764	T	0.09103	0.0194327	2.81e-06	0.0004	0.0124	0.9772	21.9433
Aldosterone	Any ischemic stroke	rs4818424	C	-0.0819871	0.0180129	5.33e-06	-0.0058	0.0118	0.6194	20.7169
Aldosterone	Any ischemic stroke	rs74911566	C	-0.120155	0.0252674	1.98e-06	0.0555	0.0175	0.001522	22.6132
Aldosterone	Any ischemic stroke	rs7514195	G	0.0690475	0.0151642	5.29e-06	0.0114	0.0102	0.2653	20.7327
Aldosterone	Any ischemic stroke	rs79501901	A	0.177872	0.0402591	9.96e-06	-0.029	0.0311	0.3506	19.5203
Aldosterone	Any ischemic stroke	rs9969518	G	-0.0676234	0.0152523	9.28e-06	0.0135	0.0107	0.2059	19.6573
Androstenedione	Any ischemic stroke	rs10754665	C	-0.054284	0.0117989	4.21e-06	0.0044	0.0113	0.7002	21.1671
Androstenedione	Any ischemic stroke	rs114530379	T	0.150221	0.0331459	5.87e-06	-0.0013	0.0432	0.9752	20.5401
Androstenedione	Any ischemic stroke	rs117391173	G	-0.187348	0.0409109	4.66e-06	0.0714	0.044	0.1045	20.971
Androstenedione	Any ischemic stroke	rs12258036	A	-0.0491087	0.010854	6.05e-06	-0.0098	0.0103	0.3379	20.4709
Androstenedione	Any ischemic stroke	rs13256324	G	0.146237	0.0327826	8.22e-06	0.0703	0.0361	0.0515	19.8988
Androstenedione	Any ischemic stroke	rs140691101	T	-0.201251	0.0454521	9.47e-06	0.0096	0.0527	0.8561	19.6051
Androstenedione	Any ischemic stroke	rs145870000	G	-0.210569	0.0414049	3.64e-07	0.0097	0.0656	0.8824	25.8634
Androstenedione	Any ischemic stroke	rs2240090	T	-0.0527243	0.0112401	2.73e-06	0.003	0.0115	0.7943	22.003
Androstenedione	Any ischemic stroke	rs2855795	C	-0.0552704	0.0122153	6.03e-06	-0.0014	0.0123	0.9097	20.4728
Androstenedione	Any ischemic stroke	rs3740204	G	0.0488059	0.0108329	6.62e-06	-0.0129	0.0111	0.2455	20.2981
Androstenedione	Any ischemic stroke	rs6658818	G	-0.0622153	0.0138949	7.49e-06	-0.0171	0.0123	0.1631	20.0486
Androstenedione	Any ischemic stroke	rs6989594	G	-0.168611	0.0363354	3.45e-06	0.0002	0.0356	0.9963	21.5334
Androstenedione	Any ischemic stroke	rs755128	A	-0.0770059	0.0150903	3.34e-07	0.0074	0.0154	0.6308	26.0407
Androstenedione	Any ischemic stroke	rs79869968	A	-0.114374	0.0254879	7.19e-06	0.0357	0.0232	0.1244	20.1366
Progesterone	Any ischemic stroke	rs10823125	T	0.0746026	0.0168363	9.38e-06	0.0033	0.0119	0.7807	19.6343
Progesterone	Any ischemic stroke	rs11144971	T	0.0915807	0.0195662	2.86e-06	0.0049	0.0137	0.7226	21.9076
Progesterone	Any ischemic stroke	rs115654287	C	0.318435	0.0696181	4.78e-06	0.1153	0.0819	0.1591	20.9217
Progesterone	Any ischemic stroke	rs117726407	T	0.195556	0.0420797	3.36e-06	-0.0058	0.0319	0.8552	21.5972
Progesterone	Any ischemic stroke	rs117788438	T	0.297015	0.055446	8.47e-08	0.0074	0.0453	0.8705	28.6957
Progesterone	Any ischemic stroke	rs117848367	T	0.246212	0.0460344	8.87e-08	-0.0281	0.0392	0.4743	28.6058
Progesterone	Any ischemic stroke	rs117958673	A	0.314757	0.0673197	2.93e-06	0.0115	0.0598	0.8479	21.8608
Progesterone	Any ischemic stroke	rs12420337	C	0.259991	0.05411	1.55e-06	0.0486	0.0504	0.3347	23.0867
Progesterone	Any ischemic stroke	rs138621610	A	0.367752	0.0670445	4.13e-08	0.0109	0.0411	0.7917	30.0873
Progesterone	Any ischemic stroke	rs140099627	T	0.295988	0.0654241	6.06e-06	-0.0074	0.0644	0.9079	20.4679
Progesterone	Any ischemic stroke	rs143404754	A	0.315699	0.0694973	5.56e-06	0.0745	0.0462	0.1068	20.6353
Progesterone	Any ischemic stroke	rs148352958	A	0.261941	0.055075	1.97e-06	-0.0022	0.0421	0.9575	22.6203
Progesterone	Any ischemic stroke	rs149527442	G	0.287922	0.0613143	2.66e-06	0.0787	0.0475	0.0976	22.0509
Progesterone	Any ischemic stroke	rs16960247	G	0.277356	0.0588912	2.48e-06	0.0118	0.0418	0.7786	22.1807
Progesterone	Any ischemic stroke	rs285589	C	-0.0897903	0.0201952	8.74e-06	-0.0006	0.0146	0.9679	19.768
Progesterone	Any ischemic stroke	rs3795730	T	0.155408	0.0345023	6.66e-06	0.0207	0.0262	0.4286	20.2885
Progesterone	Any ischemic stroke	rs6942294	A	0.271662	0.056568	1.57e-06	-0.0343	0.0399	0.3896	23.063
Progesterone	Any ischemic stroke	rs72766089	T	0.191205	0.0423619	6.37e-06	-0.0728	0.036	0.04322	20.3727
Progesterone	Any ischemic stroke	rs72908408	C	0.115126	0.0217367	1.18e-07	0.0033	0.0171	0.8461	28.0517
Progesterone	Any ischemic stroke	rs72989844	G	0.184366	0.0415075	8.92e-06	-0.0517	0.0349	0.1385	19.7292
Progesterone	Any ischemic stroke	rs73081892	G	0.169281	0.0346079	1e-06	-0.0137	0.0308	0.6571	23.9258
Progesterone	Any ischemic stroke	rs73979709	C	0.147788	0.0319491	3.73e-06	0.0109	0.0259	0.6729	21.3974
Progesterone	Any ischemic stroke	rs78752833	G	0.306194	0.0613931	6.12e-07	-0.0481	0.0489	0.3261	24.8745
Progesterone	Any ischemic stroke	rs79589801	T	0.307393	0.0600094	3.02e-07	0.0071	0.0649	0.9124	26.2391
Progesterone	Any ischemic stroke	rs9367183	A	-0.0928989	0.0193219	1.52e-06	0.0016	0.0136	0.9083	23.1165
Progesterone	Any ischemic stroke	rs9668769	T	-0.143874	0.0312394	4.11e-06	-0.006	0.0223	0.7863	21.2109
Progesterone	Any ischemic stroke	rs971599	G	0.0679784	0.0144586	2.58e-06	-0.0069	0.01	0.4874	22.1049
17-OH-Progesterone	Any ischemic stroke	rs112662300	G	0.192356	0.0391106	8.73e-07	-0.0036	0.0351	0.9189	24.1893
17-OH-Progesterone	Any ischemic stroke	rs116535882	C	0.286642	0.0590632	1.22e-06	0.0261	0.0504	0.6053	23.553
17-OH-Progesterone	Any ischemic stroke	rs146808194	T	0.18785	0.0411714	5.05e-06	-0.0521	0.0284	0.0664	20.8176
17-OH-Progesterone	Any ischemic stroke	rs1673260	G	0.0781826	0.0152732	3.07e-07	-0.0094	0.0123	0.4471	26.2036
17-OH-Progesterone	Any ischemic stroke	rs179441	C	-0.0981709	0.0204102	1.51e-06	-0.0003	0.0139	0.9809	23.1351
17-OH-Progesterone	Any ischemic stroke	rs194438	G	-0.0795088	0.0170758	3.22e-06	0.0048	0.0133	0.7156	21.6804
17-OH-Progesterone	Any ischemic stroke	rs2259592	G	-0.0701913	0.0142353	8.19e-07	-0.012	0.0106	0.2542	24.3127
17-OH-Progesterone	Any ischemic stroke	rs2949856	C	0.0663847	0.0139523	1.96e-06	-0.004	0.0107	0.7092	22.6383
17-OH-Progesterone	Any ischemic stroke	rs6428792	A	-0.0697471	0.0136742	3.38e-07	0.0242	0.0103	0.01836	26.0165
17-OH-Progesterone	Any ischemic stroke	rs80002102	G	-0.257997	0.0573829	6.92e-06	-0.0724	0.0433	0.09445	20.2146
Testosterone_Estradiol_Ratio	Large artery stroke	rs111461998	T	0.153503	0.0330811	3.51e-06	0.0585	0.044	0.1835	21.5315
Testosterone_Estradiol_Ratio	Large artery stroke	rs112174050	T	-0.3468	0.0733385	2.26e-06	0.042	0.0965	0.6636	22.3611
Testosterone_Estradiol_Ratio	Large artery stroke	rs117999408	A	0.168569	0.0368841	4.88e-06	-0.0723	0.0531	0.1733	20.887
Testosterone_Estradiol_Ratio	Large artery stroke	rs1249989	G	-0.27178	0.0567137	1.65e-06	-0.0692	0.0905	0.4449	22.9646
Testosterone_Estradiol_Ratio	Large artery stroke	rs13188367	A	0.0930276	0.0206192	6.43e-06	-0.006	0.0277	0.829	20.3554
Testosterone_Estradiol_Ratio	Large artery stroke	rs148277266	C	-0.404209	0.0826901	1.02e-06	-0.5762	0.2818	0.04088	23.8949
Testosterone_Estradiol_Ratio	Large artery stroke	rs2414098	C	-0.116509	0.0188235	5.91e-10	-0.0428	0.0254	0.09178	38.3105
Testosterone_Estradiol_Ratio	Large artery stroke	rs34736183	G	0.099099	0.0220445	6.91e-06	0.062	0.031	0.04535	20.2087
Testosterone_Estradiol_Ratio	Large artery stroke	rs4912205	A	0.0925046	0.0202552	4.95e-06	-0.0334	0.0297	0.2622	20.8571
Testosterone_Estradiol_Ratio	Large artery stroke	rs55782920	C	-0.204433	0.0435192	2.63e-06	-0.0298	0.0601	0.6199	22.0668
Testosterone_Estradiol_Ratio	Large artery stroke	rs62360097	C	-0.190014	0.0395825	1.57e-06	-0.0699	0.0682	0.3056	23.0444
Testosterone_Estradiol_Ratio	Large artery stroke	rs62433433	A	0.115369	0.0246561	2.87e-06	0.057	0.033	0.08389	21.8942
Testosterone_Estradiol_Ratio	Large artery stroke	rs7853697	A	0.208793	0.0447155	3e-06	-0.025	0.0609	0.6809	21.803
Testosterone_Estradiol_Ratio	Large artery stroke	rs9972617	G	-0.229832	0.0484079	2.06e-06	-0.1375	0.0711	0.05297	22.5418
Aldosterone	Large artery stroke	rs10978936	T	0.0949279	0.0214115	9.29e-06	-0.0296	0.0358	0.4077	19.6559
Aldosterone	Large artery stroke	rs11072923	C	0.0726474	0.0156966	3.68e-06	0.0402	0.0254	0.1139	21.4205
Aldosterone	Large artery stroke	rs112259566	A	0.229609	0.0494147	3.38e-06	-0.0744	0.1058	0.4818	21.5906
Aldosterone	Large artery stroke	rs1337285	T	-0.085143	0.0175094	1.16e-06	-0.0516	0.0286	0.07164	23.6459
Aldosterone	Large artery stroke	rs140429782	A	0.230993	0.0520967	9.25e-06	0.0247	0.085	0.7712	19.6597
Aldosterone	Large artery stroke	rs150383631	A	0.266951	0.055754	1.69e-06	0.0457	0.1064	0.6675	22.9251
Aldosterone	Large artery stroke	rs17009473	T	0.147931	0.0330706	7.72e-06	-0.0519	0.0505	0.3046	20.0094
Aldosterone	Large artery stroke	rs17654303	A	0.196741	0.037291	1.32e-07	-0.0943	0.0732	0.198	27.8344
Aldosterone	Large artery stroke	rs17665112	C	0.140308	0.0294327	1.87e-06	0.0588	0.0511	0.2497	22.725
Aldosterone	Large artery stroke	rs293187	A	-0.128822	0.028952	8.6e-06	0.0357	0.0578	0.5371	19.7981
Aldosterone	Large artery stroke	rs4302764	T	0.09103	0.0194327	2.81e-06	-0.0199	0.031	0.521	21.9433
Aldosterone	Large artery stroke	rs4818424	C	-0.0819871	0.0180129	5.33e-06	-0.0083	0.0291	0.7763	20.7169
Aldosterone	Large artery stroke	rs74911566	C	-0.120155	0.0252674	1.98e-06	0.0458	0.0441	0.2986	22.6132
Aldosterone	Large artery stroke	rs7514195	G	0.0690475	0.0151642	5.29e-06	0.0395	0.0252	0.1167	20.7327
Aldosterone	Large artery stroke	rs79501901	A	0.177872	0.0402591	9.96e-06	-0.0245	0.0815	0.764	19.5203
Aldosterone	Large artery stroke	rs9969518	G	-0.0676234	0.0152523	9.28e-06	-0.0356	0.0266	0.1814	19.6573
Androstenedione	Large artery stroke	rs10754665	C	-0.054284	0.0117989	4.21e-06	0.026	0.0289	0.3689	21.1671
Androstenedione	Large artery stroke	rs114530379	T	0.150221	0.0331459	5.87e-06	0.0823	0.1083	0.4473	20.5401
Androstenedione	Large artery stroke	rs117391173	G	-0.187348	0.0409109	4.66e-06	0.1767	0.1147	0.1235	20.971
Androstenedione	Large artery stroke	rs12258036	A	-0.0491087	0.010854	6.05e-06	-0.0445	0.025	0.0748	20.4709
Androstenedione	Large artery stroke	rs13256324	G	0.146237	0.0327826	8.22e-06	0.026	0.0938	0.7817	19.8988
Androstenedione	Large artery stroke	rs140691101	T	-0.201251	0.0454521	9.47e-06	0.1376	0.13	0.29	19.6051
Androstenedione	Large artery stroke	rs145870000	G	-0.210569	0.0414049	3.64e-07	-0.3983	0.1644	0.0154	25.8634
Androstenedione	Large artery stroke	rs2240090	T	-0.0527243	0.0112401	2.73e-06	-0.0127	0.0277	0.6453	22.003
Androstenedione	Large artery stroke	rs2855795	C	-0.0552704	0.0122153	6.03e-06	0.0099	0.0307	0.7462	20.4728
Androstenedione	Large artery stroke	rs3740204	G	0.0488059	0.0108329	6.62e-06	-0.0481	0.0272	0.0771	20.2981
Androstenedione	Large artery stroke	rs6658818	G	-0.0622153	0.0138949	7.49e-06	-0.0223	0.0305	0.4647	20.0486
Androstenedione	Large artery stroke	rs6989594	G	-0.168611	0.0363354	3.45e-06	0.1068	0.091	0.2407	21.5334
Androstenedione	Large artery stroke	rs755128	A	-0.0770059	0.0150903	3.34e-07	0.0061	0.0381	0.8731	26.0407
Androstenedione	Large artery stroke	rs79869968	A	-0.114374	0.0254879	7.19e-06	0.0697	0.0583	0.2322	20.1366
Progesterone	Large artery stroke	rs10823125	T	0.0746026	0.0168363	9.38e-06	0.0459	0.0298	0.1231	19.6343
Progesterone	Large artery stroke	rs11144971	T	0.0915807	0.0195662	2.86e-06	0.0203	0.0339	0.5497	21.9076
Progesterone	Large artery stroke	rs115654287	C	0.318435	0.0696181	4.78e-06	0.0197	0.1943	0.9191	20.9217
Progesterone	Large artery stroke	rs117726407	T	0.195556	0.0420797	3.36e-06	0.0291	0.082	0.723	21.5972
Progesterone	Large artery stroke	rs117788438	T	0.297015	0.055446	8.47e-08	-0.0446	0.1238	0.7186	28.6957
Progesterone	Large artery stroke	rs117848367	T	0.246212	0.0460344	8.87e-08	-0.0334	0.0984	0.7344	28.6058
Progesterone	Large artery stroke	rs117958673	A	0.314757	0.0673197	2.93e-06	0.0378	0.1471	0.7974	21.8608
Progesterone	Large artery stroke	rs12420337	C	0.259991	0.05411	1.55e-06	0.0439	0.1273	0.7301	23.0867
Progesterone	Large artery stroke	rs138621610	A	0.367752	0.0670445	4.13e-08	-0.0007	0.1148	0.9949	30.0873
Progesterone	Large artery stroke	rs140099627	T	0.295988	0.0654241	6.06e-06	0.0046	0.1518	0.976	20.4679
Progesterone	Large artery stroke	rs143404754	A	0.315699	0.0694973	5.56e-06	0.0749	0.1187	0.5281	20.6353
Progesterone	Large artery stroke	rs148352958	A	0.261941	0.055075	1.97e-06	-0.0602	0.1228	0.6239	22.6203
Progesterone	Large artery stroke	rs149527442	G	0.287922	0.0613143	2.66e-06	0.168	0.1218	0.1677	22.0509
Progesterone	Large artery stroke	rs16960247	G	0.277356	0.0588912	2.48e-06	0.0126	0.1041	0.9035	22.1807
Progesterone	Large artery stroke	rs285589	C	-0.0897903	0.0201952	8.74e-06	0.0243	0.0358	0.4967	19.768
Progesterone	Large artery stroke	rs3795730	T	0.155408	0.0345023	6.66e-06	0.0599	0.0653	0.3589	20.2885
Progesterone	Large artery stroke	rs6942294	A	0.271662	0.056568	1.57e-06	0.0602	0.0996	0.5455	23.063
Progesterone	Large artery stroke	rs72766089	T	0.191205	0.0423619	6.37e-06	-0.1639	0.0932	0.07883	20.3727
Progesterone	Large artery stroke	rs72908408	C	0.115126	0.0217367	1.18e-07	-0.0133	0.0431	0.758	28.0517
Progesterone	Large artery stroke	rs72989844	G	0.184366	0.0415075	8.92e-06	-0.083	0.093	0.372	19.7292
Progesterone	Large artery stroke	rs73081892	G	0.169281	0.0346079	1e-06	-0.0532	0.0761	0.4847	23.9258
Progesterone	Large artery stroke	rs73979709	C	0.147788	0.0319491	3.73e-06	0.0588	0.067	0.3803	21.3974
Progesterone	Large artery stroke	rs78752833	G	0.306194	0.0613931	6.12e-07	0.0046	0.1282	0.9711	24.8745
Progesterone	Large artery stroke	rs79589801	T	0.307393	0.0600094	3.02e-07	0.0503	0.1519	0.7403	26.2391
Progesterone	Large artery stroke	rs9367183	A	-0.0928989	0.0193219	1.52e-06	-0.015	0.0345	0.6637	23.1165
Progesterone	Large artery stroke	rs9668769	T	-0.143874	0.0312394	4.11e-06	-0.0122	0.0555	0.8258	21.2109
Progesterone	Large artery stroke	rs971599	G	0.0679784	0.0144586	2.58e-06	-0.0066	0.0255	0.7956	22.1049
17-OH-Progesterone	Large artery stroke	rs112662300	G	0.192356	0.0391106	8.73e-07	0.0599	0.086	0.4863	24.1893
17-OH-Progesterone	Large artery stroke	rs116535882	C	0.286642	0.0590632	1.22e-06	-0.0125	0.1172	0.9152	23.553
17-OH-Progesterone	Large artery stroke	rs146808194	T	0.18785	0.0411714	5.05e-06	-0.0244	0.0737	0.7402	20.8176
17-OH-Progesterone	Large artery stroke	rs1673260	G	0.0781826	0.0152732	3.07e-07	0.0149	0.0307	0.6273	26.2036
17-OH-Progesterone	Large artery stroke	rs179441	C	-0.0981709	0.0204102	1.51e-06	-0.0024	0.0338	0.9423	23.1351
17-OH-Progesterone	Large artery stroke	rs194438	G	-0.0795088	0.0170758	3.22e-06	0.0265	0.0331	0.4233	21.6804
17-OH-Progesterone	Large artery stroke	rs2259592	G	-0.0701913	0.0142353	8.19e-07	-0.0367	0.0268	0.1705	24.3127
17-OH-Progesterone	Large artery stroke	rs2949856	C	0.0663847	0.0139523	1.96e-06	0.0246	0.026	0.3435	22.6383
17-OH-Progesterone	Large artery stroke	rs6428792	A	-0.0697471	0.0136742	3.38e-07	0.041	0.0257	0.1103	26.0165
17-OH-Progesterone	Large artery stroke	rs80002102	G	-0.257997	0.0573829	6.92e-06	-0.1345	0.1073	0.2104	20.2146
Testosterone_Estradiol_Ratio	Cardioembolic stroke	rs111461998	T	0.153503	0.0330811	3.51e-06	0.0197	0.035	0.5721	21.5315
Testosterone_Estradiol_Ratio	Cardioembolic stroke	rs112174050	T	-0.3468	0.0733385	2.26e-06	0.1288	0.0733	0.07886	22.3611
Testosterone_Estradiol_Ratio	Cardioembolic stroke	rs117999408	A	0.168569	0.0368841	4.88e-06	-0.0115	0.0408	0.7777	20.887
Testosterone_Estradiol_Ratio	Cardioembolic stroke	rs1249989	G	-0.27178	0.0567137	1.65e-06	0.0115	0.0762	0.88	22.9646
Testosterone_Estradiol_Ratio	Cardioembolic stroke	rs13188367	A	0.0930276	0.0206192	6.43e-06	-0.0297	0.0216	0.1702	20.3554
Testosterone_Estradiol_Ratio	Cardioembolic stroke	rs2414098	C	-0.116509	0.0188235	5.91e-10	0.0153	0.0192	0.4241	38.3105
Testosterone_Estradiol_Ratio	Cardioembolic stroke	rs34736183	G	0.099099	0.0220445	6.91e-06	-0.0419	0.0237	0.07674	20.2087
Testosterone_Estradiol_Ratio	Cardioembolic stroke	rs4912205	A	0.0925046	0.0202552	4.95e-06	0.0268	0.0231	0.2456	20.8571
Testosterone_Estradiol_Ratio	Cardioembolic stroke	rs55782920	C	-0.204433	0.0435192	2.63e-06	-0.0881	0.0465	0.05812	22.0668
Testosterone_Estradiol_Ratio	Cardioembolic stroke	rs62360097	C	-0.190014	0.0395825	1.57e-06	0.0341	0.0574	0.5525	23.0444
Testosterone_Estradiol_Ratio	Cardioembolic stroke	rs62433433	A	0.115369	0.0246561	2.87e-06	0.0106	0.0262	0.6869	21.8942
Testosterone_Estradiol_Ratio	Cardioembolic stroke	rs7853697	A	0.208793	0.0447155	3e-06	0.0469	0.0474	0.3219	21.803
Testosterone_Estradiol_Ratio	Cardioembolic stroke	rs9972617	G	-0.229832	0.0484079	2.06e-06	0.115	0.0616	0.06182	22.5418
Aldosterone	Cardioembolic stroke	rs10978936	T	0.0949279	0.0214115	9.29e-06	-0.0163	0.0273	0.5514	19.6559
Aldosterone	Cardioembolic stroke	rs11072923	C	0.0726474	0.0156966	3.68e-06	-0.0059	0.0195	0.7626	21.4205
Aldosterone	Cardioembolic stroke	rs112259566	A	0.229609	0.0494147	3.38e-06	0.0401	0.0801	0.6165	21.5906
Aldosterone	Cardioembolic stroke	rs1337285	T	-0.085143	0.0175094	1.16e-06	-0.0209	0.0223	0.348	23.6459
Aldosterone	Cardioembolic stroke	rs140429782	A	0.230993	0.0520967	9.25e-06	-0.1578	0.069	0.02225	19.6597
Aldosterone	Cardioembolic stroke	rs150383631	A	0.266951	0.055754	1.69e-06	-0.0254	0.0832	0.7599	22.9251
Aldosterone	Cardioembolic stroke	rs17009473	T	0.147931	0.0330706	7.72e-06	-0.0147	0.0388	0.7049	20.0094
Aldosterone	Cardioembolic stroke	rs17654303	A	0.196741	0.037291	1.32e-07	-0.0774	0.057	0.1742	27.8344
Aldosterone	Cardioembolic stroke	rs17665112	C	0.140308	0.0294327	1.87e-06	0.0236	0.04	0.5552	22.725
Aldosterone	Cardioembolic stroke	rs293187	A	-0.128822	0.028952	8.6e-06	0.0636	0.0457	0.1637	19.7981
Aldosterone	Cardioembolic stroke	rs4302764	T	0.09103	0.0194327	2.81e-06	0.037	0.024	0.1227	21.9433
Aldosterone	Cardioembolic stroke	rs4818424	C	-0.0819871	0.0180129	5.33e-06	0.0062	0.0228	0.7862	20.7169
Aldosterone	Cardioembolic stroke	rs74911566	C	-0.120155	0.0252674	1.98e-06	0.0045	0.034	0.8937	22.6132
Aldosterone	Cardioembolic stroke	rs7514195	G	0.0690475	0.0151642	5.29e-06	0.0148	0.0197	0.4531	20.7327
Aldosterone	Cardioembolic stroke	rs79501901	A	0.177872	0.0402591	9.96e-06	-0.0036	0.0611	0.9526	19.5203
Aldosterone	Cardioembolic stroke	rs9969518	G	-0.0676234	0.0152523	9.28e-06	0.0123	0.0204	0.5481	19.6573
Androstenedione	Cardioembolic stroke	rs10754665	C	-0.054284	0.0117989	4.21e-06	0.0116	0.0222	0.6006	21.1671
Androstenedione	Cardioembolic stroke	rs114530379	T	0.150221	0.0331459	5.87e-06	0.0045	0.0886	0.9597	20.5401
Androstenedione	Cardioembolic stroke	rs117391173	G	-0.187348	0.0409109	4.66e-06	0.0097	0.0875	0.9121	20.971
Androstenedione	Cardioembolic stroke	rs12258036	A	-0.0491087	0.010854	6.05e-06	0.0007	0.0196	0.9708	20.4709
Androstenedione	Cardioembolic stroke	rs13256324	G	0.146237	0.0327826	8.22e-06	0.1017	0.0737	0.1675	19.8988
Androstenedione	Cardioembolic stroke	rs140691101	T	-0.201251	0.0454521	9.47e-06	-0.1613	0.1113	0.1473	19.6051
Androstenedione	Cardioembolic stroke	rs145870000	G	-0.210569	0.0414049	3.64e-07	0.0626	0.1397	0.6541	25.8634
Androstenedione	Cardioembolic stroke	rs2240090	T	-0.0527243	0.0112401	2.73e-06	-0.0208	0.021	0.3229	22.003
Androstenedione	Cardioembolic stroke	rs2855795	C	-0.0552704	0.0122153	6.03e-06	0.0043	0.0236	0.8545	20.4728
Androstenedione	Cardioembolic stroke	rs3740204	G	0.0488059	0.0108329	6.62e-06	0.0031	0.0216	0.8863	20.2981
Androstenedione	Cardioembolic stroke	rs6658818	G	-0.0622153	0.0138949	7.49e-06	-0.0151	0.0237	0.5231	20.0486
Androstenedione	Cardioembolic stroke	rs6989594	G	-0.168611	0.0363354	3.45e-06	0.0285	0.0738	0.6994	21.5334
Androstenedione	Cardioembolic stroke	rs755128	A	-0.0770059	0.0150903	3.34e-07	0.0356	0.0295	0.228	26.0407
Androstenedione	Cardioembolic stroke	rs79869968	A	-0.114374	0.0254879	7.19e-06	0.0501	0.0472	0.2884	20.1366
Progesterone	Cardioembolic stroke	rs10823125	T	0.0746026	0.0168363	9.38e-06	-0.008	0.0235	0.7316	19.6343
Progesterone	Cardioembolic stroke	rs11144971	T	0.0915807	0.0195662	2.86e-06	0.0313	0.0267	0.2421	21.9076
Progesterone	Cardioembolic stroke	rs115654287	C	0.318435	0.0696181	4.78e-06	0.1438	0.1464	0.3258	20.9217
Progesterone	Cardioembolic stroke	rs117726407	T	0.195556	0.0420797	3.36e-06	-0.026	0.0645	0.6869	21.5972
Progesterone	Cardioembolic stroke	rs117788438	T	0.297015	0.055446	8.47e-08	0.1204	0.0882	0.1721	28.6957
Progesterone	Cardioembolic stroke	rs117848367	T	0.246212	0.0460344	8.87e-08	0.0232	0.0822	0.7774	28.6058
Progesterone	Cardioembolic stroke	rs117958673	A	0.314757	0.0673197	2.93e-06	-0.0291	0.1108	0.7925	21.8608
Progesterone	Cardioembolic stroke	rs12420337	C	0.259991	0.05411	1.55e-06	-0.0069	0.0948	0.9423	23.0867
Progesterone	Cardioembolic stroke	rs138621610	A	0.367752	0.0670445	4.13e-08	-0.1133	0.0974	0.2447	30.0873
Progesterone	Cardioembolic stroke	rs140099627	T	0.295988	0.0654241	6.06e-06	0.1605	0.1323	0.2252	20.4679
Progesterone	Cardioembolic stroke	rs143404754	A	0.315699	0.0694973	5.56e-06	0.0154	0.0962	0.8726	20.6353
Progesterone	Cardioembolic stroke	rs148352958	A	0.261941	0.055075	1.97e-06	-0.0612	0.092	0.5061	22.6203
Progesterone	Cardioembolic stroke	rs149527442	G	0.287922	0.0613143	2.66e-06	0.1964	0.1013	0.05255	22.0509
Progesterone	Cardioembolic stroke	rs16960247	G	0.277356	0.0588912	2.48e-06	0.0686	0.0869	0.4299	22.1807
Progesterone	Cardioembolic stroke	rs285589	C	-0.0897903	0.0201952	8.74e-06	-0.0042	0.0281	0.8807	19.768
Progesterone	Cardioembolic stroke	rs3795730	T	0.155408	0.0345023	6.66e-06	0.0128	0.0509	0.8008	20.2885
Progesterone	Cardioembolic stroke	rs6942294	A	0.271662	0.056568	1.57e-06	0.1922	0.0784	0.01423	23.063
Progesterone	Cardioembolic stroke	rs72766089	T	0.191205	0.0423619	6.37e-06	-0.0544	0.0717	0.4483	20.3727
Progesterone	Cardioembolic stroke	rs72908408	C	0.115126	0.0217367	1.18e-07	-0.0406	0.0326	0.2131	28.0517
Progesterone	Cardioembolic stroke	rs72989844	G	0.184366	0.0415075	8.92e-06	-0.016	0.0714	0.8232	19.7292
Progesterone	Cardioembolic stroke	rs73081892	G	0.169281	0.0346079	1e-06	-0.0291	0.0624	0.6406	23.9258
Progesterone	Cardioembolic stroke	rs73979709	C	0.147788	0.0319491	3.73e-06	0.0322	0.0585	0.5819	21.3974
Progesterone	Cardioembolic stroke	rs78752833	G	0.306194	0.0613931	6.12e-07	-0.0729	0.111	0.5112	24.8745
Progesterone	Cardioembolic stroke	rs79589801	T	0.307393	0.0600094	3.02e-07	0.0905	0.1285	0.4814	26.2391
Progesterone	Cardioembolic stroke	rs9367183	A	-0.0928989	0.0193219	1.52e-06	0.0286	0.0261	0.2745	23.1165
Progesterone	Cardioembolic stroke	rs9668769	T	-0.143874	0.0312394	4.11e-06	-0.0209	0.0442	0.6357	21.2109
Progesterone	Cardioembolic stroke	rs971599	G	0.0679784	0.0144586	2.58e-06	-0.0127	0.0195	0.5148	22.1049
17-OH-Progesterone	Cardioembolic stroke	rs112662300	G	0.192356	0.0391106	8.73e-07	-0.0427	0.0677	0.5282	24.1893
17-OH-Progesterone	Cardioembolic stroke	rs116535882	C	0.286642	0.0590632	1.22e-06	0.0761	0.0968	0.4317	23.553
17-OH-Progesterone	Cardioembolic stroke	rs146808194	T	0.18785	0.0411714	5.05e-06	-0.0043	0.057	0.9395	20.8176
17-OH-Progesterone	Cardioembolic stroke	rs1673260	G	0.0781826	0.0152732	3.07e-07	-0.0036	0.0232	0.8757	26.2036
17-OH-Progesterone	Cardioembolic stroke	rs179441	C	-0.0981709	0.0204102	1.51e-06	0.0086	0.0266	0.7473	23.1351
17-OH-Progesterone	Cardioembolic stroke	rs194438	G	-0.0795088	0.0170758	3.22e-06	-0.0198	0.0263	0.4521	21.6804
17-OH-Progesterone	Cardioembolic stroke	rs2259592	G	-0.0701913	0.0142353	8.19e-07	-0.0217	0.0204	0.2875	24.3127
17-OH-Progesterone	Cardioembolic stroke	rs2949856	C	0.0663847	0.0139523	1.96e-06	0.0115	0.0202	0.5697	22.6383
17-OH-Progesterone	Cardioembolic stroke	rs6428792	A	-0.0697471	0.0136742	3.38e-07	0.0152	0.0196	0.4378	26.0165
17-OH-Progesterone	Cardioembolic stroke	rs80002102	G	-0.257997	0.0573829	6.92e-06	-0.0589	0.0937	0.5298	20.2146
Testosterone_Estradiol_Ratio	Small vessel stroke	rs111461998	T	0.153503	0.0330811	3.51e-06	0.0572	0.042	0.1735	21.5315
Testosterone_Estradiol_Ratio	Small vessel stroke	rs112174050	T	-0.3468	0.0733385	2.26e-06	0.09	0.0916	0.2861	22.3611
Testosterone_Estradiol_Ratio	Small vessel stroke	rs117999408	A	0.168569	0.0368841	4.88e-06	0.0466	0.0463	0.3144	20.887
Testosterone_Estradiol_Ratio	Small vessel stroke	rs1249989	G	-0.27178	0.0567137	1.65e-06	-0.0505	0.0828	0.5417	22.9646
Testosterone_Estradiol_Ratio	Small vessel stroke	rs13188367	A	0.0930276	0.0206192	6.43e-06	0.0246	0.0258	0.3408	20.3554
Testosterone_Estradiol_Ratio	Small vessel stroke	rs2414098	C	-0.116509	0.0188235	5.91e-10	0.0078	0.0235	0.7395	38.3105
Testosterone_Estradiol_Ratio	Small vessel stroke	rs34736183	G	0.099099	0.0220445	6.91e-06	-0.0183	0.0283	0.5168	20.2087
Testosterone_Estradiol_Ratio	Small vessel stroke	rs4912205	A	0.0925046	0.0202552	4.95e-06	0.0354	0.0274	0.1955	20.8571
Testosterone_Estradiol_Ratio	Small vessel stroke	rs55782920	C	-0.204433	0.0435192	2.63e-06	0.1254	0.0574	0.02893	22.0668
Testosterone_Estradiol_Ratio	Small vessel stroke	rs62360097	C	-0.190014	0.0395825	1.57e-06	0.0215	0.0653	0.7418	23.0444
Testosterone_Estradiol_Ratio	Small vessel stroke	rs62433433	A	0.115369	0.0246561	2.87e-06	0.0463	0.031	0.1356	21.8942
Testosterone_Estradiol_Ratio	Small vessel stroke	rs7853697	A	0.208793	0.0447155	3e-06	0.1292	0.0548	0.0184	21.803
Testosterone_Estradiol_Ratio	Small vessel stroke	rs9972617	G	-0.229832	0.0484079	2.06e-06	-0.0442	0.0697	0.526	22.5418
Aldosterone	Small vessel stroke	rs10978936	T	0.0949279	0.0214115	9.29e-06	-0.009	0.0329	0.7845	19.6559
Aldosterone	Small vessel stroke	rs11072923	C	0.0726474	0.0156966	3.68e-06	-0.0408	0.0236	0.08346	21.4205
Aldosterone	Small vessel stroke	rs112259566	A	0.229609	0.0494147	3.38e-06	0.0909	0.0924	0.3251	21.5906
Aldosterone	Small vessel stroke	rs1337285	T	-0.085143	0.0175094	1.16e-06	-0.0744	0.0266	0.005246	23.6459
Aldosterone	Small vessel stroke	rs140429782	A	0.230993	0.0520967	9.25e-06	0.0843	0.0748	0.26	19.6597
Aldosterone	Small vessel stroke	rs150383631	A	0.266951	0.055754	1.69e-06	-0.0155	0.096	0.8721	22.9251
Aldosterone	Small vessel stroke	rs17009473	T	0.147931	0.0330706	7.72e-06	-0.0039	0.0458	0.9318	20.0094
Aldosterone	Small vessel stroke	rs17654303	A	0.196741	0.037291	1.32e-07	-0.0451	0.0688	0.5122	27.8344
Aldosterone	Small vessel stroke	rs17665112	C	0.140308	0.0294327	1.87e-06	0.0998	0.0487	0.04048	22.725
Aldosterone	Small vessel stroke	rs293187	A	-0.128822	0.028952	8.6e-06	-0.0311	0.0566	0.5826	19.7981
Aldosterone	Small vessel stroke	rs4302764	T	0.09103	0.0194327	2.81e-06	-0.0146	0.029	0.6137	21.9433
Aldosterone	Small vessel stroke	rs4818424	C	-0.0819871	0.0180129	5.33e-06	-0.0263	0.0271	0.3317	20.7169
Aldosterone	Small vessel stroke	rs74911566	C	-0.120155	0.0252674	1.98e-06	0.0528	0.0412	0.2004	22.6132
Aldosterone	Small vessel stroke	rs7514195	G	0.0690475	0.0151642	5.29e-06	0.013	0.0238	0.5833	20.7327
Aldosterone	Small vessel stroke	rs79501901	A	0.177872	0.0402591	9.96e-06	-0.1278	0.0826	0.1218	19.5203
Aldosterone	Small vessel stroke	rs9969518	G	-0.0676234	0.0152523	9.28e-06	0.001	0.0254	0.9673	19.6573
Androstenedione	Small vessel stroke	rs10754665	C	-0.054284	0.0117989	4.21e-06	0.011	0.0269	0.6829	21.1671
Androstenedione	Small vessel stroke	rs114530379	T	0.150221	0.0331459	5.87e-06	0.1979	0.0984	0.04435	20.5401
Androstenedione	Small vessel stroke	rs117391173	G	-0.187348	0.0409109	4.66e-06	-0.0394	0.0967	0.684	20.971
Androstenedione	Small vessel stroke	rs12258036	A	-0.0491087	0.010854	6.05e-06	0.0057	0.0236	0.8111	20.4709
Androstenedione	Small vessel stroke	rs13256324	G	0.146237	0.0327826	8.22e-06	-0.0344	0.0852	0.686	19.8988
Androstenedione	Small vessel stroke	rs140691101	T	-0.201251	0.0454521	9.47e-06	0.1015	0.129	0.4311	19.6051
Androstenedione	Small vessel stroke	rs145870000	G	-0.210569	0.0414049	3.64e-07	-0.1852	0.1449	0.201	25.8634
Androstenedione	Small vessel stroke	rs2240090	T	-0.0527243	0.0112401	2.73e-06	0.0327	0.0251	0.1926	22.003
Androstenedione	Small vessel stroke	rs2855795	C	-0.0552704	0.0122153	6.03e-06	0.0097	0.0283	0.7308	20.4728
Androstenedione	Small vessel stroke	rs3740204	G	0.0488059	0.0108329	6.62e-06	0.0083	0.0259	0.7496	20.2981
Androstenedione	Small vessel stroke	rs6658818	G	-0.0622153	0.0138949	7.49e-06	-0.0387	0.0282	0.1697	20.0486
Androstenedione	Small vessel stroke	rs6989594	G	-0.168611	0.0363354	3.45e-06	0.0323	0.0833	0.6977	21.5334
Androstenedione	Small vessel stroke	rs755128	A	-0.0770059	0.0150903	3.34e-07	0.0676	0.0356	0.05785	26.0407
Androstenedione	Small vessel stroke	rs79869968	A	-0.114374	0.0254879	7.19e-06	0.043	0.0536	0.4226	20.1366
Progesterone	Small vessel stroke	rs10823125	T	0.0746026	0.0168363	9.38e-06	-0.0246	0.0281	0.3813	19.6343
Progesterone	Small vessel stroke	rs11144971	T	0.0915807	0.0195662	2.86e-06	-0.0695	0.0326	0.03309	21.9076
Progesterone	Small vessel stroke	rs117726407	T	0.195556	0.0420797	3.36e-06	0.1242	0.0759	0.102	21.5972
Progesterone	Small vessel stroke	rs117788438	T	0.297015	0.055446	8.47e-08	0.0587	0.1008	0.5602	28.6957
Progesterone	Small vessel stroke	rs117848367	T	0.246212	0.0460344	8.87e-08	0.3541	0.0982	0.0003123	28.6058
Progesterone	Small vessel stroke	rs117958673	A	0.314757	0.0673197	2.93e-06	0.2214	0.1312	0.09158	21.8608
Progesterone	Small vessel stroke	rs12420337	C	0.259991	0.05411	1.55e-06	0.0429	0.1181	0.7163	23.0867
Progesterone	Small vessel stroke	rs138621610	A	0.367752	0.0670445	4.13e-08	-0.0057	0.0997	0.9545	30.0873
Progesterone	Small vessel stroke	rs140099627	T	0.295988	0.0654241	6.06e-06	-0.0917	0.1479	0.5351	20.4679
Progesterone	Small vessel stroke	rs143404754	A	0.315699	0.0694973	5.56e-06	0.1496	0.1038	0.1495	20.6353
Progesterone	Small vessel stroke	rs148352958	A	0.261941	0.055075	1.97e-06	0.1067	0.1079	0.3229	22.6203
Progesterone	Small vessel stroke	rs149527442	G	0.287922	0.0613143	2.66e-06	-0.1657	0.097	0.08755	22.0509
Progesterone	Small vessel stroke	rs16960247	G	0.277356	0.0588912	2.48e-06	-0.0348	0.0959	0.7164	22.1807
Progesterone	Small vessel stroke	rs285589	C	-0.0897903	0.0201952	8.74e-06	0.0078	0.0338	0.8178	19.768
Progesterone	Small vessel stroke	rs3795730	T	0.155408	0.0345023	6.66e-06	0.0286	0.0623	0.6456	20.2885
Progesterone	Small vessel stroke	rs6942294	A	0.271662	0.056568	1.57e-06	-0.1811	0.0928	0.05106	23.063
Progesterone	Small vessel stroke	rs72766089	T	0.191205	0.0423619	6.37e-06	-0.0404	0.0825	0.6241	20.3727
Progesterone	Small vessel stroke	rs72908408	C	0.115126	0.0217367	1.18e-07	-0.0239	0.0406	0.5553	28.0517
Progesterone	Small vessel stroke	rs72989844	G	0.184366	0.0415075	8.92e-06	-0.0867	0.0856	0.3108	19.7292
Progesterone	Small vessel stroke	rs73081892	G	0.169281	0.0346079	1e-06	-0.0152	0.075	0.8393	23.9258
Progesterone	Small vessel stroke	rs73979709	C	0.147788	0.0319491	3.73e-06	0.0381	0.0639	0.5515	21.3974
Progesterone	Small vessel stroke	rs78752833	G	0.306194	0.0613931	6.12e-07	-0.098	0.1119	0.381	24.8745
Progesterone	Small vessel stroke	rs79589801	T	0.307393	0.0600094	3.02e-07	0.1927	0.1389	0.1653	26.2391
Progesterone	Small vessel stroke	rs9367183	A	-0.0928989	0.0193219	1.52e-06	0.0327	0.0318	0.3045	23.1165
Progesterone	Small vessel stroke	rs9668769	T	-0.143874	0.0312394	4.11e-06	0.0362	0.0524	0.4893	21.2109
Progesterone	Small vessel stroke	rs971599	G	0.0679784	0.0144586	2.58e-06	-0.043	0.0237	0.06945	22.1049
17-OH-Progesterone	Small vessel stroke	rs112662300	G	0.192356	0.0391106	8.73e-07	-0.0227	0.0772	0.7689	24.1893
17-OH-Progesterone	Small vessel stroke	rs116535882	C	0.286642	0.0590632	1.22e-06	-0.0031	0.1127	0.9784	23.553
17-OH-Progesterone	Small vessel stroke	rs146808194	T	0.18785	0.0411714	5.05e-06	0.0078	0.0686	0.9098	20.8176
17-OH-Progesterone	Small vessel stroke	rs1673260	G	0.0781826	0.0152732	3.07e-07	-0.0624	0.0308	0.04289	26.2036
17-OH-Progesterone	Small vessel stroke	rs179441	C	-0.0981709	0.0204102	1.51e-06	-0.0177	0.032	0.5799	23.1351
17-OH-Progesterone	Small vessel stroke	rs194438	G	-0.0795088	0.0170758	3.22e-06	-0.0263	0.0309	0.3945	21.6804
17-OH-Progesterone	Small vessel stroke	rs2259592	G	-0.0701913	0.0142353	8.19e-07	0.006	0.0246	0.8073	24.3127
17-OH-Progesterone	Small vessel stroke	rs2949856	C	0.0663847	0.0139523	1.96e-06	-0.0422	0.0243	0.08241	22.6383
17-OH-Progesterone	Small vessel stroke	rs6428792	A	-0.0697471	0.0136742	3.38e-07	0.0404	0.0238	0.08905	26.0165
17-OH-Progesterone	Small vessel stroke	rs80002102	G	-0.257997	0.0573829	6.92e-06	0.0279	0.1048	0.79	20.2146
Testosterone_Estradiol_Ratio	All intracerebral hemorrhage	rs112174050	T	-0.3468	0.0733385	2.26e-06	-0.5406	0.2272	0.01732	22.3611
Testosterone_Estradiol_Ratio	All intracerebral hemorrhage	rs1249989	G	-0.27178	0.0567137	1.65e-06	0.1359	0.163	0.4046	22.9646
Testosterone_Estradiol_Ratio	All intracerebral hemorrhage	rs13188367	A	0.0930276	0.0206192	6.43e-06	0.0257	0.0563	0.6475	20.3554
Testosterone_Estradiol_Ratio	All intracerebral hemorrhage	rs2414098	C	-0.116509	0.0188235	5.91e-10	0.0681	0.0529	0.1983	38.3105
Testosterone_Estradiol_Ratio	All intracerebral hemorrhage	rs34736183	G	0.099099	0.0220445	6.91e-06	0.1097	0.0618	0.07583	20.2087
Testosterone_Estradiol_Ratio	All intracerebral hemorrhage	rs4912205	A	0.0925046	0.0202552	4.95e-06	-0.0285	0.0621	0.646	20.8571
Testosterone_Estradiol_Ratio	All intracerebral hemorrhage	rs55782920	C	-0.204433	0.0435192	2.63e-06	-0.0159	0.1137	0.889	22.0668
Testosterone_Estradiol_Ratio	All intracerebral hemorrhage	rs62360097	C	-0.190014	0.0395825	1.57e-06	0.1171	0.1335	0.3805	23.0444
Testosterone_Estradiol_Ratio	All intracerebral hemorrhage	rs7853697	A	0.208793	0.0447155	3e-06	0.3565	0.1258	0.004613	21.803
Testosterone_Estradiol_Ratio	All intracerebral hemorrhage	rs9972617	G	-0.229832	0.0484079	2.06e-06	-0.0077	0.1418	0.957	22.5418
Aldosterone	All intracerebral hemorrhage	rs11072923	C	0.0726474	0.0156966	3.68e-06	-0.0727	0.0523	0.1647	21.4205
Aldosterone	All intracerebral hemorrhage	rs112259566	A	0.229609	0.0494147	3.38e-06	0.0648	0.1935	0.7376	21.5906
Aldosterone	All intracerebral hemorrhage	rs1337285	T	-0.085143	0.0175094	1.16e-06	-0.0605	0.0584	0.3003	23.6459
Aldosterone	All intracerebral hemorrhage	rs17009473	T	0.147931	0.0330706	7.72e-06	-0.105	0.1075	0.329	20.0094
Aldosterone	All intracerebral hemorrhage	rs293187	A	-0.128822	0.028952	8.6e-06	0.0704	0.11	0.5224	19.7981
Aldosterone	All intracerebral hemorrhage	rs4818424	C	-0.0819871	0.0180129	5.33e-06	0.0279	0.0592	0.6372	20.7169
Aldosterone	All intracerebral hemorrhage	rs7514195	G	0.0690475	0.0151642	5.29e-06	0.0374	0.0517	0.4696	20.7327
Aldosterone	All intracerebral hemorrhage	rs79501901	A	0.177872	0.0402591	9.96e-06	-0.0577	0.1567	0.7129	19.5203
Androstenedione	All intracerebral hemorrhage	rs12258036	A	-0.0491087	0.010854	6.05e-06	-0.0457	0.0512	0.3718	20.4709
Androstenedione	All intracerebral hemorrhage	rs2240090	T	-0.0527243	0.0112401	2.73e-06	-0.0061	0.0533	0.9095	22.003
Androstenedione	All intracerebral hemorrhage	rs6658818	G	-0.0622153	0.0138949	7.49e-06	0.0787	0.0618	0.2029	20.0486
Androstenedione	All intracerebral hemorrhage	rs6989594	G	-0.168611	0.0363354	3.45e-06	-0.0392	0.1714	0.819	21.5334
Androstenedione	All intracerebral hemorrhage	rs755128	A	-0.0770059	0.0150903	3.34e-07	-0.0976	0.0774	0.2073	26.0407
Androstenedione	All intracerebral hemorrhage	rs79869968	A	-0.114374	0.0254879	7.19e-06	0.0096	0.1135	0.9324	20.1366
Progesterone	All intracerebral hemorrhage	rs10823125	T	0.0746026	0.0168363	9.38e-06	0.1414	0.0619	0.02244	19.6343
Progesterone	All intracerebral hemorrhage	rs11144971	T	0.0915807	0.0195662	2.86e-06	0.0235	0.0716	0.7431	21.9076
Progesterone	All intracerebral hemorrhage	rs117726407	T	0.195556	0.0420797	3.36e-06	-0.1344	0.1809	0.4573	21.5972
Progesterone	All intracerebral hemorrhage	rs117788438	T	0.297015	0.055446	8.47e-08	0.2338	0.2266	0.302	28.6957
Progesterone	All intracerebral hemorrhage	rs16960247	G	0.277356	0.0588912	2.48e-06	0.2571	0.1736	0.1387	22.1807
Progesterone	All intracerebral hemorrhage	rs285589	C	-0.0897903	0.0201952	8.74e-06	-0.0108	0.0747	0.8849	19.768
Progesterone	All intracerebral hemorrhage	rs3795730	T	0.155408	0.0345023	6.66e-06	-0.1941	0.1245	0.1189	20.2885
Progesterone	All intracerebral hemorrhage	rs6942294	A	0.271662	0.056568	1.57e-06	-0.2808	0.1556	0.0712	23.063
Progesterone	All intracerebral hemorrhage	rs73081892	G	0.169281	0.0346079	1e-06	0.3081	0.1632	0.0591	23.9258
Progesterone	All intracerebral hemorrhage	rs73979709	C	0.147788	0.0319491	3.73e-06	0.0276	0.123	0.8222	21.3974
Progesterone	All intracerebral hemorrhage	rs78752833	G	0.306194	0.0613931	6.12e-07	0.1608	0.1851	0.3852	24.8745
Progesterone	All intracerebral hemorrhage	rs9367183	A	-0.0928989	0.0193219	1.52e-06	-0.1033	0.0699	0.1398	23.1165
Progesterone	All intracerebral hemorrhage	rs9668769	T	-0.143874	0.0312394	4.11e-06	0.1452	0.1205	0.2281	21.2109
Progesterone	All intracerebral hemorrhage	rs971599	G	0.0679784	0.0144586	2.58e-06	0.1107	0.0541	0.04078	22.1049
17-OH-Progesterone	All intracerebral hemorrhage	rs1673260	G	0.0781826	0.0152732	3.07e-07	0.0519	0.059	0.3792	26.2036
17-OH-Progesterone	All intracerebral hemorrhage	rs194438	G	-0.0795088	0.0170758	3.22e-06	-0.145	0.0655	0.02698	21.6804
17-OH-Progesterone	All intracerebral hemorrhage	rs2259592	G	-0.0701913	0.0142353	8.19e-07	0.018	0.0541	0.7398	24.3127
17-OH-Progesterone	All intracerebral hemorrhage	rs2949856	C	0.0663847	0.0139523	1.96e-06	-0.0286	0.0545	0.5996	22.6383
17-OH-Progesterone	All intracerebral hemorrhage	rs6428792	A	-0.0697471	0.0136742	3.38e-07	0.0957	0.0526	0.06903	26.0165
Testosterone_Estradiol_Ratio	Lobar intracerebral hemorrhage	rs112174050	T	-0.3468	0.0733385	2.26e-06	-0.2626	0.27	0.3307	22.3611
Testosterone_Estradiol_Ratio	Lobar intracerebral hemorrhage	rs1249989	G	-0.27178	0.0567137	1.65e-06	0.2122	0.2192	0.3328	22.9646
Testosterone_Estradiol_Ratio	Lobar intracerebral hemorrhage	rs13188367	A	0.0930276	0.0206192	6.43e-06	0.0392	0.0728	0.5904	20.3554
Testosterone_Estradiol_Ratio	Lobar intracerebral hemorrhage	rs2414098	C	-0.116509	0.0188235	5.91e-10	0.0453	0.0692	0.5126	38.3105
Testosterone_Estradiol_Ratio	Lobar intracerebral hemorrhage	rs34736183	G	0.099099	0.0220445	6.91e-06	0.1013	0.0806	0.2092	20.2087
Testosterone_Estradiol_Ratio	Lobar intracerebral hemorrhage	rs4912205	A	0.0925046	0.0202552	4.95e-06	-0.0249	0.0815	0.7599	20.8571
Testosterone_Estradiol_Ratio	Lobar intracerebral hemorrhage	rs55782920	C	-0.204433	0.0435192	2.63e-06	-0.1602	0.1434	0.264	22.0668
Testosterone_Estradiol_Ratio	Lobar intracerebral hemorrhage	rs62360097	C	-0.190014	0.0395825	1.57e-06	0.1268	0.176	0.4711	23.0444
Testosterone_Estradiol_Ratio	Lobar intracerebral hemorrhage	rs7853697	A	0.208793	0.0447155	3e-06	0.2175	0.1697	0.2	21.803
Testosterone_Estradiol_Ratio	Lobar intracerebral hemorrhage	rs9972617	G	-0.229832	0.0484079	2.06e-06	0.027	0.1885	0.886	22.5418
Aldosterone	Lobar intracerebral hemorrhage	rs11072923	C	0.0726474	0.0156966	3.68e-06	-0.0166	0.069	0.8094	21.4205
Aldosterone	Lobar intracerebral hemorrhage	rs112259566	A	0.229609	0.0494147	3.38e-06	0.2598	0.2477	0.2943	21.5906
Aldosterone	Lobar intracerebral hemorrhage	rs1337285	T	-0.085143	0.0175094	1.16e-06	-0.1181	0.0766	0.1234	23.6459
Aldosterone	Lobar intracerebral hemorrhage	rs17009473	T	0.147931	0.0330706	7.72e-06	0.0069	0.1374	0.9598	20.0094
Aldosterone	Lobar intracerebral hemorrhage	rs293187	A	-0.128822	0.028952	8.6e-06	0.0929	0.1418	0.5122	19.7981
Aldosterone	Lobar intracerebral hemorrhage	rs4818424	C	-0.0819871	0.0180129	5.33e-06	-0.0022	0.0783	0.9772	20.7169
Aldosterone	Lobar intracerebral hemorrhage	rs7514195	G	0.0690475	0.0151642	5.29e-06	-0.0045	0.0671	0.9467	20.7327
Aldosterone	Lobar intracerebral hemorrhage	rs79501901	A	0.177872	0.0402591	9.96e-06	-0.0748	0.2084	0.7195	19.5203
Androstenedione	Lobar intracerebral hemorrhage	rs117391173	G	-0.187348	0.0409109	4.66e-06	0.2045	0.3018	0.498	20.971
Androstenedione	Lobar intracerebral hemorrhage	rs12258036	A	-0.0491087	0.010854	6.05e-06	-0.0422	0.0667	0.5265	20.4709
Androstenedione	Lobar intracerebral hemorrhage	rs2240090	T	-0.0527243	0.0112401	2.73e-06	-0.0186	0.0697	0.7901	22.003
Androstenedione	Lobar intracerebral hemorrhage	rs6658818	G	-0.0622153	0.0138949	7.49e-06	0.0323	0.0797	0.6849	20.0486
Androstenedione	Lobar intracerebral hemorrhage	rs6989594	G	-0.168611	0.0363354	3.45e-06	0.2508	0.2531	0.3217	21.5334
Androstenedione	Lobar intracerebral hemorrhage	rs755128	A	-0.0770059	0.0150903	3.34e-07	-0.1331	0.102	0.1922	26.0407
Androstenedione	Lobar intracerebral hemorrhage	rs79869968	A	-0.114374	0.0254879	7.19e-06	-0.0515	0.1526	0.736	20.1366
Progesterone	Lobar intracerebral hemorrhage	rs11144971	T	0.0915807	0.0195662	2.86e-06	-0.1188	0.0951	0.2116	21.9076
Progesterone	Lobar intracerebral hemorrhage	rs117726407	T	0.195556	0.0420797	3.36e-06	-0.2125	0.2326	0.3609	21.5972
Progesterone	Lobar intracerebral hemorrhage	rs117788438	T	0.297015	0.055446	8.47e-08	-0.1929	0.3072	0.5301	28.6957
Progesterone	Lobar intracerebral hemorrhage	rs16960247	G	0.277356	0.0588912	2.48e-06	0.0516	0.2149	0.8101	22.1807
Progesterone	Lobar intracerebral hemorrhage	rs285589	C	-0.0897903	0.0201952	8.74e-06	-0.0703	0.098	0.473	19.768
Progesterone	Lobar intracerebral hemorrhage	rs3795730	T	0.155408	0.0345023	6.66e-06	-0.0714	0.1598	0.6549	20.2885
Progesterone	Lobar intracerebral hemorrhage	rs6942294	A	0.271662	0.056568	1.57e-06	-0.3399	0.2071	0.1007	23.063
Progesterone	Lobar intracerebral hemorrhage	rs73081892	G	0.169281	0.0346079	1e-06	0.1815	0.2166	0.402	23.9258
Progesterone	Lobar intracerebral hemorrhage	rs73979709	C	0.147788	0.0319491	3.73e-06	0.1084	0.1711	0.5264	21.3974
Progesterone	Lobar intracerebral hemorrhage	rs78752833	G	0.306194	0.0613931	6.12e-07	0.0813	0.227	0.7202	24.8745
Progesterone	Lobar intracerebral hemorrhage	rs9367183	A	-0.0928989	0.0193219	1.52e-06	-0.1742	0.0931	0.06125	23.1165
Progesterone	Lobar intracerebral hemorrhage	rs9668769	T	-0.143874	0.0312394	4.11e-06	0.0065	0.1506	0.9656	21.2109
Progesterone	Lobar intracerebral hemorrhage	rs971599	G	0.0679784	0.0144586	2.58e-06	0.0992	0.0705	0.1593	22.1049
17-OH-Progesterone	Lobar intracerebral hemorrhage	rs1673260	G	0.0781826	0.0152732	3.07e-07	-0.0781826	0.077	0.3404	26.2036
17-OH-Progesterone	Lobar intracerebral hemorrhage	rs194438	G	-0.0795088	0.0170758	3.22e-06	0.0795088	0.0846	0.08822	21.6804
17-OH-Progesterone	Lobar intracerebral hemorrhage	rs2259592	G	-0.0701913	0.0142353	8.19e-07	0.0701913	0.0707	0.9757	24.3127
17-OH-Progesterone	Lobar intracerebral hemorrhage	rs2949856	C	0.0663847	0.0139523	1.96e-06	-0.0663847	0.0716	0.8627	22.6383
17-OH-Progesterone	Lobar intracerebral hemorrhage	rs6428792	A	-0.0697471	0.0136742	3.38e-07	-0.0697471	0.0688	0.02716	26.0165
17-OH-Progesterone	Lobar intracerebral hemorrhage	rs80002102	G	-0.257997	0.0573829	6.92e-06	0.257997	0.2769	0.6007	20.2146
Testosterone_Estradiol_Ratio	Deep intracerebral hemorrhage	rs112174050	T	-0.3468	0.0733385	2.26e-06	-0.8408	0.3083	0.006389	22.3611
Testosterone_Estradiol_Ratio	Deep intracerebral hemorrhage	rs1249989	G	-0.27178	0.0567137	1.65e-06	0.14	0.1923	0.4667	22.9646
Testosterone_Estradiol_Ratio	Deep intracerebral hemorrhage	rs13188367	A	0.0930276	0.0206192	6.43e-06	0.01	0.0665	0.8809	20.3554
Testosterone_Estradiol_Ratio	Deep intracerebral hemorrhage	rs2414098	C	-0.116509	0.0188235	5.91e-10	0.0838	0.0632	0.1849	38.3105
Testosterone_Estradiol_Ratio	Deep intracerebral hemorrhage	rs34736183	G	0.099099	0.0220445	6.91e-06	0.103	0.0739	0.1636	20.2087
Testosterone_Estradiol_Ratio	Deep intracerebral hemorrhage	rs4912205	A	0.0925046	0.0202552	4.95e-06	-0.0148	0.0733	0.8402	20.8571
Testosterone_Estradiol_Ratio	Deep intracerebral hemorrhage	rs55782920	C	-0.204433	0.0435192	2.63e-06	0.0281	0.1385	0.8394	22.0668
Testosterone_Estradiol_Ratio	Deep intracerebral hemorrhage	rs62360097	C	-0.190014	0.0395825	1.57e-06	0.044	0.1566	0.7785	23.0444
Testosterone_Estradiol_Ratio	Deep intracerebral hemorrhage	rs7853697	A	0.208793	0.0447155	3e-06	0.4232	0.1447	0.00345	21.803
Testosterone_Estradiol_Ratio	Deep intracerebral hemorrhage	rs9972617	G	-0.229832	0.0484079	2.06e-06	-0.011	0.1684	0.9478	22.5418
Aldosterone	Deep intracerebral hemorrhage	rs11072923	C	0.0726474	0.0156966	3.68e-06	-0.1028	0.062	0.09727	21.4205
Aldosterone	Deep intracerebral hemorrhage	rs112259566	A	0.229609	0.0494147	3.38e-06	-0.0466	0.2353	0.8431	21.5906
Aldosterone	Deep intracerebral hemorrhage	rs1337285	T	-0.085143	0.0175094	1.16e-06	-0.0246	0.0689	0.7214	23.6459
Aldosterone	Deep intracerebral hemorrhage	rs17009473	T	0.147931	0.0330706	7.72e-06	-0.1621	0.1315	0.2177	20.0094
Aldosterone	Deep intracerebral hemorrhage	rs293187	A	-0.128822	0.028952	8.6e-06	0.0351	0.1307	0.7884	19.7981
Aldosterone	Deep intracerebral hemorrhage	rs4818424	C	-0.0819871	0.0180129	5.33e-06	0.0401	0.0695	0.5638	20.7169
Aldosterone	Deep intracerebral hemorrhage	rs7514195	G	0.0690475	0.0151642	5.29e-06	0.0465	0.0617	0.4511	20.7327
Aldosterone	Deep intracerebral hemorrhage	rs79501901	A	0.177872	0.0402591	9.96e-06	-0.1247	0.1876	0.5064	19.5203
Androstenedione	Deep intracerebral hemorrhage	rs12258036	A	-0.0491087	0.010854	6.05e-06	-0.0278	0.0607	0.6471	20.4709
Androstenedione	Deep intracerebral hemorrhage	rs2240090	T	-0.0527243	0.0112401	2.73e-06	0.0207	0.0632	0.7434	22.003
Androstenedione	Deep intracerebral hemorrhage	rs6658818	G	-0.0622153	0.0138949	7.49e-06	0.1579	0.0742	0.03335	20.0486
Androstenedione	Deep intracerebral hemorrhage	rs6989594	G	-0.168611	0.0363354	3.45e-06	-0.1769	0.2009	0.3786	21.5334
Androstenedione	Deep intracerebral hemorrhage	rs755128	A	-0.0770059	0.0150903	3.34e-07	-0.0348	0.0907	0.7014	26.0407
Androstenedione	Deep intracerebral hemorrhage	rs79869968	A	-0.114374	0.0254879	7.19e-06	0.047	0.1351	0.7283	20.1366
Progesterone	Deep intracerebral hemorrhage	rs10823125	T	0.0746026	0.0168363	9.38e-06	0.1713	0.0735	0.01982	19.6343
Progesterone	Deep intracerebral hemorrhage	rs11144971	T	0.0915807	0.0195662	2.86e-06	0.1071	0.0846	0.2053	21.9076
Progesterone	Deep intracerebral hemorrhage	rs117788438	T	0.297015	0.055446	8.47e-08	0.4475	0.2546	0.07876	28.6957
Progesterone	Deep intracerebral hemorrhage	rs16960247	G	0.277356	0.0588912	2.48e-06	0.3786	0.2183	0.08291	22.1807
Progesterone	Deep intracerebral hemorrhage	rs285589	C	-0.0897903	0.0201952	8.74e-06	0.0525	0.0886	0.5538	19.768
Progesterone	Deep intracerebral hemorrhage	rs3795730	T	0.155408	0.0345023	6.66e-06	-0.2192	0.1515	0.1479	20.2885
Progesterone	Deep intracerebral hemorrhage	rs6942294	A	0.271662	0.056568	1.57e-06	-0.2183	0.1845	0.2369	23.063
Progesterone	Deep intracerebral hemorrhage	rs73081892	G	0.169281	0.0346079	1e-06	0.3531	0.1943	0.06917	23.9258
Progesterone	Deep intracerebral hemorrhage	rs73979709	C	0.147788	0.0319491	3.73e-06	-0.0484	0.1444	0.7373	21.3974
Progesterone	Deep intracerebral hemorrhage	rs78752833	G	0.306194	0.0613931	6.12e-07	0.217	0.2272	0.3394	24.8745
Progesterone	Deep intracerebral hemorrhage	rs9367183	A	-0.0928989	0.0193219	1.52e-06	-0.0099	0.0821	0.9037	23.1165
Progesterone	Deep intracerebral hemorrhage	rs9668769	T	-0.143874	0.0312394	4.11e-06	0.2674	0.1433	0.06195	21.2109
Progesterone	Deep intracerebral hemorrhage	rs971599	G	0.0679784	0.0144586	2.58e-06	0.1338	0.0654	0.04075	22.1049
17-OH-Progesterone	Lobar intracerebral hemorrhage	rs1673260	G	0.0781826	0.0152732	3.07e-07	0.0658	0.0701	0.3477	26.2036
17-OH-Progesterone	Lobar intracerebral hemorrhage	rs194438	G	-0.0795088	0.0170758	3.22e-06	-0.1255	0.0777	0.1064	21.6804
17-OH-Progesterone	Lobar intracerebral hemorrhage	rs2259592	G	-0.0701913	0.0142353	8.19e-07	0.0508	0.0642	0.4291	24.3127
17-OH-Progesterone	Lobar intracerebral hemorrhage	rs2949856	C	0.0663847	0.0139523	1.96e-06	-0.0301	0.0651	0.6444	22.6383
17-OH-Progesterone	Lobar intracerebral hemorrhage	rs6428792	A	-0.0697471	0.0136742	3.38e-07	0.0706	0.0621	0.2558	26.0165
Testosterone_Estradiol_Ratio	Deep intracerebral hemorrhage	rs13188367	A	0.0930276	0.0206192	6.43e-06	-0.0147	0.0308	0.633	20.3554
Testosterone_Estradiol_Ratio	Deep intracerebral hemorrhage	rs34736183	G	0.099099	0.0220445	6.91e-06	0	0.0298	0.9999	20.2087
Testosterone_Estradiol_Ratio	Deep intracerebral hemorrhage	rs55782920	C	-0.204433	0.0435192	2.63e-06	0.0698	0.06	0.2448	22.0668
Testosterone_Estradiol_Ratio	Deep intracerebral hemorrhage	rs62360097	C	-0.190014	0.0395825	1.57e-06	0.0926	0.0644	0.1501	23.0444
Testosterone_Estradiol_Ratio	Deep intracerebral hemorrhage	rs7853697	A	0.208793	0.0447155	3e-06	-0.0736	0.0642	0.2511	21.803
Testosterone_Estradiol_Ratio	Deep intracerebral hemorrhage	rs9972617	G	-0.229832	0.0484079	2.06e-06	-0.0457	0.08	0.5678	22.5418
Aldosterone	Subarachnoid hemorrhage	rs10978936	T	0.0949279	0.0214115	9.29e-06	-0.0342	0.0317	0.2803	19.6559
Aldosterone	Subarachnoid hemorrhage	rs11072923	C	0.0726474	0.0156966	3.68e-06	0.0041	0.0231	0.858	21.4205
Aldosterone	Subarachnoid hemorrhage	rs112259566	A	0.229609	0.0494147	3.38e-06	-0.0967	0.0954	0.3107	21.5906
Aldosterone	Subarachnoid hemorrhage	rs1337285	T	-0.085143	0.0175094	1.16e-06	-0.0063	0.0297	0.8332	23.6459
Aldosterone	Subarachnoid hemorrhage	rs150383631	A	0.266951	0.055754	1.69e-06	-0.0538	0.093	0.5627	22.9251
Aldosterone	Subarachnoid hemorrhage	rs17009473	T	0.147931	0.0330706	7.72e-06	-0.0066	0.0481	0.8903	20.0094
Aldosterone	Subarachnoid hemorrhage	rs293187	A	-0.128822	0.028952	8.6e-06	0.02	0.0563	0.7231	19.7981
Aldosterone	Subarachnoid hemorrhage	rs4818424	C	-0.0819871	0.0180129	5.33e-06	0.0124	0.0337	0.7131	20.7169
Aldosterone	Subarachnoid hemorrhage	rs7514195	G	0.0690475	0.0151642	5.29e-06	0.0255	0.0263	0.333	20.7327
Aldosterone	Subarachnoid hemorrhage	rs79501901	A	0.177872	0.0402591	9.96e-06	0.1168	0.0749	0.1187	19.5203
Aldosterone	Subarachnoid hemorrhage	rs9969518	G	-0.0676234	0.0152523	9.28e-06	-0.0071	0.0284	0.802	19.6573
Androstenedione	Subarachnoid hemorrhage	rs117391173	G	-0.187348	0.0409109	4.66e-06	0.1357	0.0986	0.169	20.971
Androstenedione	Subarachnoid hemorrhage	rs2240090	T	-0.0527243	0.0112401	2.73e-06	0.0017	0.0258	0.9484	22.003
Androstenedione	Subarachnoid hemorrhage	rs3740204	G	0.0488059	0.0108329	6.62e-06	0.0312	0.029	0.2826	20.2981
Androstenedione	Subarachnoid hemorrhage	rs755128	A	-0.0770059	0.0150903	3.34e-07	-0.0296	0.0348	0.3953	26.0407
Androstenedione	Subarachnoid hemorrhage	rs79869968	A	-0.114374	0.0254879	7.19e-06	0.172	0.0618	0.005388	20.1366
Progesterone	Subarachnoid hemorrhage	rs10823125	T	0.0746026	0.0168363	9.38e-06	0.0068	0.0284	0.8095	19.6343
Progesterone	Subarachnoid hemorrhage	rs11144971	T	0.0915807	0.0195662	2.86e-06	-0.0373	0.0382	0.329	21.9076
Progesterone	Subarachnoid hemorrhage	rs285589	C	-0.0897903	0.0201952	8.74e-06	0.059	0.0333	0.07662	19.768
Progesterone	Subarachnoid hemorrhage	rs6942294	A	0.271662	0.056568	1.57e-06	-0.1884	0.0997	0.05877	23.063
Progesterone	Subarachnoid hemorrhage	rs72908408	C	0.115126	0.0217367	1.18e-07	0.0262	0.0417	0.5297	28.0517
Progesterone	Subarachnoid hemorrhage	rs73979709	C	0.147788	0.0319491	3.73e-06	-0.0012	0.058	0.9836	21.3974
Progesterone	Subarachnoid hemorrhage	rs9367183	A	-0.0928989	0.0193219	1.52e-06	-0.0582	0.0355	0.1015	23.1165
Progesterone	Subarachnoid hemorrhage	rs971599	G	0.0679784	0.0144586	2.58e-06	0.0216	0.0274	0.4306	22.1049
17-OH-Progesterone	Subarachnoid hemorrhage	rs1673260	G	0.0781826	0.0152732	3.07e-07	-0.0188	0.0302	0.5328	26.2036
17-OH-Progesterone	Subarachnoid hemorrhage	rs2259592	G	-0.0701913	0.0142353	8.19e-07	-0.0205	0.0241	0.3957	24.3127
17-OH-Progesterone	Subarachnoid hemorrhage	rs2949856	C	0.0663847	0.0139523	1.96e-06	-0.0275	0.0289	0.3406	22.6383
17-OH-Progesterone	Subarachnoid hemorrhage	rs6428792	A	-0.0697471	0.0136742	3.38e-07	-0.0204	0.027	0.448	26.0165
17-OH-Progesterone	Subarachnoid hemorrhage	rs80002102	G	-0.257997	0.0573829	6.92e-06	-0.1139	0.1266	0.3685	20.2146

## Sheet: Supplementary table 4
Supplementary Table S4. Sensitivity analysis of genetically determined T/E2 ratio with stroke subtypes.
Outcome	Heterogeneity test (Q−statistic, P)	MR−Egger (intercept, P)	P for MR−PRESSO global test
AIS	13.58, 0.33	0.02, 0.14	0.34
LAS	18.61, 0.14	0.01, 0.76	0.16
CES	18.56, 0.10	0.03, 0.36	0.11
SVS	12.98, 0.37	0.03, 0.32	0.41
All ICH	16.34, 0.06	−0.14, 0.11	0.08
Lobar ICH	15.90, 0.07	−0.17, 0.11	0.63
Deep ICH	7.06, 0.63	−0.09, 0.34	0.09
SAH	5.26, 0.39	−0.02, 0.74	0.41
T/E2, testosterone/17β-estradiol; AIS, any ischemic stroke; LAS, large artery stroke; CES, cardioembolic stroke; SVS, small vessel stroke; ICH, intracerebral hemorrhage; SAH, subarachnoid hemorrhage; MR-PRESSO, MR Pleiotropy Residual Sum and Outlier.

## Sheet: Supplementary table 5
Supplementary Table S5. Gender specific MR association and sensitivity analysis of genetically determined T/E2 ratio with SVS.
Gender	No. of SNPs	MR methods	OR (95% CI)	P value	Heterogeneity test (Q−statistic, P)	MR−Egger (intercept, P)	P for MR−PRESSO global test
Male	13	IVW	1.20 (1.05 to 1.38)	0.007	14.95, 0.24	0.01, 0.28	0.56
		Weighted median	1.23 (0.90 to 1.58)	0.1
		MR-Egger	1.01 (0.65 to 1.47)	0.95
Female	13	IVW	1.25 (1.03 to 1.51)	0.009	11.56, 0.36	0.02, 0.45	0.48
		Weighted median	1.29(0.88 to 1.73)	0.13
		MR-Egger	1.17 (0.50 to 2.74)	0.97
MR, Mendelian randomization; T/E2, testosterone/17β-estradiol; SVS, small vessel stroke; SNPs, single nucleotide polymorphisms; IVW, inverse variance weighted; OR, odd ratio; CI, confidence interval; MR-PRESSO, MR Pleiotropy Residual Sum and Outlier.

## Sheet: Supplementary table 6
Table S6. MR-PRESSO outlier-corrected MR Analysis for aldosterone and risk of AIS
Outcome	Exposure	MR analysis	OR (95% CI)	P value
AIS	Aldosterone	Raw	1.01 (0.91-1.12)	0.82
		Outlier-corrected	0.98 (0.92-1.11)	0.69

## Sheet: Supplementary table 7
Table S7. MR-PRESSO outlier-corrected MR Analysis for progesterone and risk of SVS
Outcome	Exposure	MR analysis	OR (95% CI)	P value
SVS	Progesterone	Raw	1.15 (0.95-1.38)	0.16
		Outlier-corrected	1.09 (0.93-1.29)	0.3
